# Supplementary material for: The yeast mating-type switching endonuclease HO is a domesticated member of an unorthodox homing genetic element family
Source: eLife. 2020 Apr 27;9:e55336. doi: 10.7554/eLife.55336 (PMC7282813; doi:10.7554/eLife.55336)
Supplement: Supplementary file 3. [file elife-55336-supp3.txt]

LOCUS       Scer_ade2_TdFBA1-R      3680 bp ds-DNA     linear       24-OCT-2018
DEFINITION  .
ACCESSION   
VERSION     
SOURCE      .
  ORGANISM  .
COMMENT     
FEATURES             Location/Qualifiers
     CDS             complement(21..377)
                     /label=ade2 Cterm
     CDS             378..1460
                     /label=TdFBA1-R allele (L09)
     CDS             complement(1461..1700)
                     /label=ade2 Nterm
BASE COUNT      513 a    456 c    398 g    508 t
ORIGIN
        1 tatatcaata aacttatata ttacttgttt tctagataag cttcgtaacc gacagtttct
       61 aacttttgtg ctttgacaag aacttcttct tcttgcttta ataaaaactg ttccattttc
      121 gttgtataac ttgaatcata agcgccaagc agtctgacag ccaacagcgc agcgttcgta
      181 ctattattaa tagcgacggt agctactgga acacctctag gcatttgcac aattgaatgt
      241 aaagaatcta ctccatctag acaagaacct tttacgggca caccgatgac aggaagtggt
      301 gtcattgcag ccaccatacc tggcaagtga gcagccccac cagctccagc gataattgtt
      361 ttaattccac gcttgctatg ggtgtccaag aagttctaaa gagaaagacc ggtgtcattg
      421 tcggtgacga tgtccgtgcc ttgttcaact acgccaagga acacaagttc gccatcccag
      481 ccatcaacgt cacctcttcc tccgtcgttg tctctgcttt ggaagctgcc cgtgacaaca
      541 agtccccaat catcctacaa acctccaacg gtggtgctgc ttacttcgcc ggtaagggtg
      601 tctccaacga aggccaaaac gcctccatca gaggtgccat cgctgctgcc cactacatca
      661 gatccatcgc cccagcttac ggtatcccag tcgtcctaca ctccgaccac tgtgcccaaa
      721 agttgttgcc atggtacgac ggtatgctag aagccgacga agcctactac aaggaacacg
      781 gtgagcctct attctcctcc cacatgttgg atctttccga agaaaccgac gaggaaaaca
      841 tcggtacctg tgtcaagtac ttcaagagaa tggccgccat ggaccaatgg ttggaaatgg
      901 aaatcggtat caccggtggt gaagaagatg gtgtcaacaa cgagggtgcc tctgaggatt
      961 ccttgtacac caagcctgaa caagtcttcg ccgtctacaa ggccctacac ccaatctctc
     1021 caaacttctc tatcgcagcc agctttggta acgttcacgg ggtgtacaaa ccgggaaacg
     1081 tcaaattgag acctgagatc ttaggtgacc accagaagta cgcagttgag cacctaaaga
     1141 ccaaggagga gaagccattg tatttggtct tccacggtgg ttccggttcc tctgttcaag
     1201 aattccgtac tggtattgac aacggtgttg tcaaggtcaa tgtcgacact gactgtcaat
     1261 acgcttactt ggagggtatt agagattatg tcctaaacaa aaaggactac ttgatgagcc
     1321 cagttggtaa cccaaccggt gctgatgctc caaacaagaa gtacttcgac ccaagagtct
     1381 gggttagaga aggtgaaaag accatgtcta agagagttgc cgaggctttg aacgacttca
     1441 gaaccgctgg taacttgtag tgtaggaaca tcaacatgct caatctcaat cgttagcaca
     1501 tcacattttt cagctagttt ttcgatatca agaggattgg aaaaggagcc attaacgtgg
     1561 tcattggagt tgcttatttg tttggcagga gaattttcag catctagtat taccgtctta
     1621 atgttgagcc tgtttgctgc ctcaacaatc atacgtccca attgtccccc tcctaatata
     1681 ccaactgttc tagaatccat acttgattgt tttgtccgat tttcttgttt ttcttgattg
     1741 ttatagtagg atgtacttag aagagagatc caacgatttt acgcaccaat ttatacatga
     1801 aatgctccat aatattgtcc atttagttct taataaaagg tcagcaagag tcaatcactt
     1861 agtattaccc ggttc
//
LOCUS       Scer_ade2_TdFBA1-S      3680 bp ds-DNA     linear       21-NOV-2018
DEFINITION  .
ACCESSION   
VERSION     
SOURCE      .
  ORGANISM  .
COMMENT     
FEATURES             Location/Qualifiers
     CDS             complement(21..377)
                     /label=ade2_Cterm
     CDS             378..1460
                     /label=TdFBA1-S allele (CBS1146)
     CDS             complement(1461..1700)
                     /label=ade2_Nterm
BASE COUNT      512 a    464 c    396 g    503 t
ORIGIN
        1 tatatcaata aacttatata ttacttgttt tctagataag cttcgtaacc gacagtttct
       61 aacttttgtg ctttgacaag aacttcttct tcttgcttta ataaaaactg ttccattttc
      121 gttgtataac ttgaatcata agcgccaagc agtctgacag ccaacagcgc agcgttcgta
      181 ctattattaa tagcgacggt agctactgga acacctctag gcatttgcac aattgaatgt
      241 aaagaatcta ctccatctag acaagaacct tttacgggca caccgatgac aggaagtggt
      301 gtcattgcag ccaccatacc tggcaagtga gcagccccac cagctccagc gataattgtt
      361 ttaattccac gcttgctatg ggtgtccaag aagttctaaa gagaaagacc ggtgtcattg
      421 tcggtgacga tgtccgtgcc ttgttcaact acgccaagga acacaagttc gccatcccag
      481 ccatcaacgt cacctcttcc tccgtcgttg tctctgcttt ggaagctgcc cgtgacaaca
      541 agtccccaat catcctacaa acctccaacg gtggtgctgc ttacttcgcc ggtaagggtg
      601 tctccaacga aggccaaaac gcctccatca gaggtgccat cgctgctgcc cactacatca
      661 gatccatcgc cccagcttac ggtatcccag tcgtcctaca ctccgaccac tgtgcccaaa
      721 agttgttgcc atggtacgac ggtatgctag aagccgacga agcctactac aaggaacacg
      781 gtgagcctct attctcctcc cacatgttgg atctttccga agaaaccgac gaggaaaaca
      841 tcgctacctg tgtcaagtac ttcaagagaa tggccgccat ggaccaatgg ttggaaatgg
      901 aaatcggtat caccggtggt gaagaagatg gtgtcaacaa cgaaggtgcc cacgaggact
      961 ccttgtacac caagccagaa caagtcttcg ctgtctacaa ggccctacac ccaatctctc
     1021 caaacttctc tatcgccgcc gcatttggaa atgtacacgg agtgtacaaa ccaggtaacg
     1081 tcaagttgag acctgaaatc ttgggtgacc accaaaaatt cgctgtcaag caaactggtg
     1141 ccaaggagga caagccattg ttcttggtct tccacggtgg ttccggttcc tctgttgagg
     1201 acttccgtac cggtattgac aacggtgttg tcaaggtcaa cttggacact gactgtcaat
     1261 acgcctactt ggaaggtatc agagactacg tcttgaacaa gaaggactac ttgatgagca
     1321 tggtcggtaa cccaaccggt gctgactctc caaacaagaa gtacttcgac ccaagagtct
     1381 gggttagaga gggtgagaag accatgtcca agagagttgc caaggctttg gatgatttca
     1441 gaactgccgg tcaactataa tgtaggaaca tcaacatgct caatctcaat cgttagcaca
     1501 tcacattttt cagctagttt ttcgatatca agaggattgg aaaaggagcc attaacgtgg
     1561 tcattggagt tgcttatttg tttggcagga gaattttcag catctagtat taccgtctta
     1621 atgttgagcc tgtttgctgc ctcaacaatc atacgtccca attgtccccc tcctaatata
     1681 ccaactgttc tagaatccat acttgattgt tttgtccgat tttcttgttt ttcttgattg
     1741 ttatagtagg atgtacttag aagagagatc caacgatttt acgcaccaat ttatacatga
     1801 aatgctccat aatattgtcc atttagttct taataaaagg tcagcaagag tcaatcactt
     1861 agtattaccc ggttc
//
LOCUS       pGFP-HA                 7732 bp ds-DNA     linear       21-JUN-2017
DEFINITION  .
ACCESSION   
VERSION     
SOURCE      .
  ORGANISM  .
COMMENT     
COMMENT     
FEATURES             Location/Qualifiers
     misc_feature    complement(220..451)
                     /label=TEF terminator
     CDS             complement(453..1261)
                     /label=KanMX
     misc_feature    complement(1262..1640)
                     /label=A. gossypii pTEF
     misc_feature    complement(2383..3209)
                     /label=tGAP
     CDS             complement(3225..3314)
                     /label=3xHA
     CDS             complement(3321..4034)
                     /label=pYeGFP
     misc_feature    complement(4058..4958)
                     /label=pGAP
     CDS             complement(6217..7077)
                     /label=ampR
     misc_feature    complement(7214..7665)
                     /label=panARS
BASE COUNT     2252 a   1609 c   1742 g   2129 t
ORIGIN
        1 tcgcgcgttt cggtgatgac ggtgaaaacc tctgacacat gcagctcccg gagacggtca
       61 cagcttgtct gtaagcggat gccgggagca gacaagcccg tcagggcgcg tcagcgggtg
      121 ttggcgggtg tcggggctgg cttaactatg cggcatcaga gcagattgta ctgagagtgc
      181 accataatca tcgatgaatt cgagctcgtt ttcgacactg gatggcggcg ttagtatcga
      241 atcgacagca gtatagcgac cagcattcac atacgattga cgcatgatat tactttctgc
      301 gcacttaact tcgcatctgg gcagatgatg tcgaggcgaa aaaaaatata aatcacgcta
      361 acatttgatt aaaatagaac aactacaata taaaaaaact atacaaatga caagttcttg
      421 aaaacaagaa tctttttatt gtcagtactg attagaaaaa ctcatcgagc atcaaatgaa
      481 actgcaattt attcatatca ggattatcaa taccatattt ttgaaaaagc cgtttctgta
      541 atgaaggaga aaactcaccg aggcagttcc ataggatggc aagatcctgg tatcggtctg
      601 cgattccgac tcgtccaaca tcaatacaac ctattaattt cccctcgtca aaaataaggt
      661 tatcaagtga gaaatcacca tgagtgacga ctgaatccgg tgagaatggc aaaagcttat
      721 gcatttcttt ccagacttgt tcaacaggcc agccattacg ctcgtcatca aaatcactcg
      781 catcaaccaa accgttattc attcgtgatt gcgcctgagc gagacgaaat acgcgatcgc
      841 tgttaaaagg acaattacaa acaggaatcg aatgcaaccg gcgcaggaac actgccagcg
      901 catcaacaat attttcacct gaatcaggat attcttctaa tacctggaat gctgttttgc
      961 cggggatcgc agtggtgagt aaccatgcat catcaggagt acggataaaa tgcttgatgg
     1021 tcggaagagg cataaattcc gtcagccagt ttagtctgac catctcatct gtaacatcat
     1081 tggcaacgct acctttgcca tgtttcagaa acaactctgg cgcatcgggc ttcccataca
     1141 atcgatagat tgtcgcacct gattgcccga cattatcgcg agcccattta tacccatata
     1201 aatcagcatc catgttggaa tttaatcgcg gcctcgaaac gtgagtcttt tccttaccca
     1261 tggttgttta tgttcggatg tgatgtgaga actgtatcct agcaagattt taaaaggaag
     1321 tatatgaaag aagaacctca gtggcaaatc ctaacctttt atatttctct acaggggcgc
     1381 ggcgtgggga caattcaacg cgtctgtgag gggagcgttt ccctgctcgc aggtctgcag
     1441 cgaggagccg taatttttgc ttcgcgccgt gcggccatca aaatgtatgg atgcaaatga
     1501 ttatacatgg ggatgtatgg gctaaatgta cgggcgacag tcacatcatg cccctgagct
     1561 gcgcacgtca agactgtcaa ggagggtatt ctgggcctcc atgtcgctgg ccgggtgacc
     1621 cggcggggac gaggcaagct aaacagatct ggcgcgcctt aattaaccct atgcggtgtg
     1681 aaataccgca cagatgcgta aggagaaaat accgcatcag gaaattgtaa gcgttaatat
     1741 tttgttaaaa ttcgcgttaa atttttgtta aatcagctca ttttttaacc aataggccga
     1801 aatcggcaaa atcccttata aatcaaaaga atagaccgag atagggttga gtgttgttcc
     1861 agtttggaac aagagtccac tattaaagaa cgtggactcc aacgtcaaag ggcgaaaaac
     1921 cgtctatcag ggcgatggcc cactacgtga accatcaccc taatcaagtt ttttggggtc
     1981 gaggtgccgt aaagcactaa atcggaaccc taaagggagc ccccgattta gagcttgacg
     2041 gggaaagccg gcgaacgtgg cgagaaagga agggaagaaa gcgaaaggag cgggcgctag
     2101 ggcgctggca agtgtagcgg tcacgctgcg cgtaaccacc acacccgccg cgcttaatgc
     2161 gccgctacag ggcgcgtcca ttcgccattc aggctgcgca actgttggga agggcgatcg
     2221 gtgcgggcct cttcgctatt acgccagctg gcgaaagggg gatgtgctgc aaggcgatta
     2281 agttgggtaa cgccagggtt ttcccagtca cgacgttgta aaacgacggc cagtgagcgc
     2341 gcgtaatacg actcactata gggcgaattg ggtaccgggc ccttacagga tggccatcta
     2401 tttgtcccga tggatcatga tgctgatatg ggtgaacact ctttggaaat gcaattccca
     2461 atgctagttc aaactttaaa atggagaaat gtgccattgg agagtgtcaa ggtggttcct
     2521 atgttagttt ctcataacag tgcggaagtc gatcttgcag tgggacaagt cttaaagact
     2581 tacatggatg accctagtaa tttattcatc atcagtagtg atttctgcca ttggggacgt
     2641 agatttgcat acactggcta tgttggtagt gaagatgagt tgaaagatgc attacaacaa
     2701 gagacggaga ttgaaatgtt gaccgctaga agtaaactgt cacatcatca aattgatatc
     2761 tggcaatcaa ttgaaattct tgataagatg gcaatgaaag tcttaagtga tacggcaaac
     2821 gaggcaagat acaacgcttg gaaacagtat ttggacataa ccggaaatac gatttgtggt
     2881 gctagaccga tcgctgtgat cctaagtaca ttgagtcaaa tcgatgaagc atcacacaag
     2941 atcgatttcc aatggccaaa ttactcacaa agttcccacg ttaatagtct ggatcatagt
     3001 agtgtcagtt acgctgcagg ctatgcaact ttaggttagt agaataaaaa gcttcaaacc
     3061 tttttttttt aaaaaaccaa tattgataat atctaattta tctagataaa gatataatca
     3121 atataagcat atataaaatt taatctttgt aaaacatgtc attaactaaa agtgaaaaaa
     3181 gcttgaaaac tctttctcaa ctaattcatt taagctcact attaagcgta atctggaacg
     3241 tcatatggat aggatcctgc atagtccggg acgtcatacg gatagcccgc atagtcagga
     3301 acatcgtatg ggtaggcgcc tttgtacaat tcatccatac catgggtaat accagcagca
     3361 gtaacaaatt ctaacaagac catgtggtct ctcttttcgt ttggatcttt ggataaggca
     3421 gattgagtgg ataagtaatg gttgtctggt aacaagactg gaccatcacc aattggagta
     3481 ttttgttgat aatggtcagc taattgaaca gaaccatctt caatgttgtg tctaattttg
     3541 aagttaactt tgataccatt cttttgtttg tcagccatga tgtaaacatt gtgagagtta
     3601 tagttgtatt ccaatttgtg acctaaaatg ttaccatctt ctttaaaatc aatacctttt
     3661 aattcgattc tattaactaa ggtatcacct tcaaacttga cttcagctct ggtcttgtag
     3721 ttaccgtcat ctttgaaaaa aatagttctt tcttgaacat aaccttctgg catggcagac
     3781 ttgaaaaagt catgttgttt catatgatct gggtatctag caaaacattg aacaccataa
     3841 ccgaaagtag tgactaaggt tggccatgga actggcaatt taccagtagt acaaataaat
     3901 tttaaggtca atttaccgta agtagcatca ccttcacctt caccggagac agaaaatttg
     3961 tgaccattaa catcaccatc taattcaacc aaaattggga caacaccagt gaataattct
     4021 tcacctttag acattaataa tcctgcaggt tgacaatttt tgaaatttaa agtgtttgtt
     4081 gagtgcttgt ttgtgaaact gtttgatgtt cctggggata aaggaataaa aagagagtaa
     4141 ttgaacaacc atatcaattg aataaaatcc ttgggccttt atatatgaga ataaatcaac
     4201 ctggtagaag gaaagagaaa aatagaaata caaagaaaaa agccgagaac caccagtttg
     4261 aactgaacct tccaattgca cgcattgcac gcacaccatc taattgttga aagatcatca
     4321 cactttgcca aagaattaat catgtttcta ccacgtatgc agcaacaagc aaccggagag
     4381 tggttgcatt tccctgccaa tgggctagtt acctgcctta tggtaccaga acgtaccata
     4441 aggtaccaaa tgctagtatc accaatgggc tagctgctga cagggctcca gaagacgtat
     4501 agttcatgta gtaatggcga catttttcat gttaaaaaac gaatcaaaaa aaatagtgga
     4561 tgccgagaat tgggattcca gtttttttag tggaattcgg ttgggttcca caaaaattta
     4621 aattggaatt tagtggaatc cgagaatgtg ggttttggtc acgtgagatt actttcttga
     4681 attttcattc tctcttgatt gattgattga ttaaaaatga aaaaaaagtg tcagcgtcaa
     4741 atggtaataa ttaatgaaat tgtttgagta agccacaatt gtggaatggt ttaattgaag
     4801 tccttgagcc ctgttgatct tataattgta attatatata tggtttgttt tattcttgag
     4861 tggagttgtg gagtgttgta gtgatagtag agtataataa aaatattata atattaaata
     4921 tgcctgctcc tcacggtggt gttttacaag atctggtacc cgggggatcc actagttcta
     4981 gagcggccgc caccgcggtg gagctccagc ttgttccctt tagtgagggt taattgcgcg
     5041 cttggcgtaa tcatggtcat agctgtttcc tgtgtgaaat tgttatccgc tcacaattcc
     5101 acacaacata cgagccggaa gcataaagtg taaagcctgg ggtgcctaat gagtgagcta
     5161 actcacatta attgcgttgc gctcactgcc cgctttccag tcgggaaacc tgtcgtgcca
     5221 gctgcattaa tgaatcggcc aacgcgcggg gagaggcggt ttgcgtattg ggcgctcttc
     5281 cgcttcctcg ctcactgact cgctgcgctc ggtcgttcgg ctgcggcgag cggtatcagc
     5341 tcactcaaag gcggtaatac ggttatccac agaatcaggg gataacgcag gaaagaacat
     5401 gtgagcaaaa ggccagcaaa aggccaggaa ccgtaaaaag gccgcgttgc tggcgttttt
     5461 ccataggctc cgcccccctg acgagcatca caaaaatcga cgctcaagtc agaggtggcg
     5521 aaacccgaca ggactataaa gataccaggc gtttccccct ggaagctccc tcgtgcgctc
     5581 tcctgttccg accctgccgc ttaccggata cctgtccgcc tttctccctt cgggaagcgt
     5641 ggcgctttct catagctcac gctgtaggta tctcagttcg gtgtaggtcg ttcgctccaa
     5701 gctgggctgt gtgcacgaac cccccgttca gcccgaccgc tgcgccttat ccggtaacta
     5761 tcgtcttgag tccaacccgg taagacacga cttatcgcca ctggcagcag ccactggtaa
     5821 caggattagc agagcgaggt atgtaggcgg tgctacagag ttcttgaagt ggtggcctaa
     5881 ctacggctac actagaagga cagtatttgg tatctgcgct ctgctgaagc cagttacctt
     5941 cggaaaaaga gttggtagct cttgatccgg caaacaaacc accgctggta gcggtggttt
     6001 ttttgtttgc aagcagcaga ttacgcgcag aaaaaaagga tctcaagaag atcctttgat
     6061 cttttctacg gggtctgacg ctcagtggaa cgaaaactca cgttaaggga ttttggtcat
     6121 gagattatca aaaaggatct tcacctagat ccttttaaat taaaaatgaa gttttaaatc
     6181 aatctaaagt atatatgagt aaacttggtc tgacagttac caatgcttaa tcagtgaggc
     6241 acctatctca gcgatctgtc tatttcgttc atccatagtt gcctgactcc ccgtcgtgta
     6301 gataactacg atacgggagg gcttaccatc tggccccagt gctgcaatga taccgcgaga
     6361 cccacgctca ccggctccag atttatcagc aataaaccag ccagccggaa gggccgagcg
     6421 cagaagtggt cctgcaactt tatccgcctc catccagtct attaattgtt gccgggaagc
     6481 tagagtaagt agttcgccag ttaatagttt gcgcaacgtt gttgccattg ctacaggcat
     6541 cgtggtgtca cgctcgtcgt ttggtatggc ttcattcagc tccggttccc aacgatcaag
     6601 gcgagttaca tgatccccca tgttgtgcaa aaaagcggtt agctccttcg gtcctccgat
     6661 cgttgtcaga agtaagttgg ccgcagtgtt atcactcatg gttatggcag cactgcataa
     6721 ttctcttact gtcatgccat ccgtaagatg cttttctgtg actggtgagt actcaaccaa
     6781 gtcattctga gaatagtgta tgcggcgacc gagttgctct tgcccggcgt caatacggga
     6841 taataccgcg ccacatagca gaactttaaa agtgctcatc attggaaaac gttcttcggg
     6901 gcgaaaactc tcaaggatct taccgctgtt gagatccagt tcgatgtaac ccactcgtgc
     6961 acccaactga tcttcagcat cttttacttt caccagcgtt tctgggtgag caaaaacagg
     7021 aaggcaaaat gccgcaaaaa agggaataag ggcgacacgg aaatgttgaa tactcatact
     7081 cttccttttt caatattatt gaagcattta tcagggttat tgtctcatga gcggatacat
     7141 atttgaatgt atttagaaaa ataaacaaat aggggttccg cgcacatttc cccgaaaagt
     7201 gccacctgac gtctagtgct gattatgatt tgacgtttat atacatgtta tgttaatatg
     7261 gtaaatttta gatatttggt aggagtgtcg gtccttgaaa tatatgtaat atacccatta
     7321 taccaaggaa agattgattt aactatattg gattagcaga tatctaattt gtttttttgt
     7381 tcttaacctc tggtgagtta ttatgatgtt tttatatttt atctttttta attaaaagtc
     7441 attatttaga acaaaatatt aaaataatta ttaaagtgta ttagtattct taatgaacgt
     7501 cgggaagaac aaaattttaa acattttgaa gttaaacatc acttttagtc ctaaaagttt
     7561 aaaaaactga tattgatgga aagaactaaa gaagtgcaaa gagctcacca aaaaacgtac
     7621 tgcgtatctg ttctttctca ttctgatatt atccaaagat gttgagtcta agaaaccatt
     7681 attatcatga cattaaccta taaaaatagg cgtatcacga ggccctttcg tc
//
LOCUS       pWHO6-HA                9067 bp ds-DNA     linear       21-JUN-2017
DEFINITION  .
ACCESSION   
VERSION     
SOURCE      .
  ORGANISM  .
COMMENT     
FEATURES             Location/Qualifiers
     misc_feature    complement(220..451)
                     /label=TEF terminator
     CDS             complement(453..1261)
                     /label=KanMX
     misc_feature    complement(1262..1640)
                     /label=A. gossypii pTEF
     misc_feature    complement(2383..3209)
                     /label=tGAP
     CDS             complement(3225..3314)
                     /label=3xHA
     CDS             complement(3327..5363)
                     /label=WHO6
     misc_feature    complement(5393..6293)
                     /label=pGAP
     CDS             complement(7552..8412)
                     /label=ampR
     misc_feature    complement(8549..9000)
                     /label=panARS
BASE COUNT     2549 a   1985 c   2032 g   2501 t
ORIGIN
        1 tcgcgcgttt cggtgatgac ggtgaaaacc tctgacacat gcagctcccg gagacggtca
       61 cagcttgtct gtaagcggat gccgggagca gacaagcccg tcagggcgcg tcagcgggtg
      121 ttggcgggtg tcggggctgg cttaactatg cggcatcaga gcagattgta ctgagagtgc
      181 accataatca tcgatgaatt cgagctcgtt ttcgacactg gatggcggcg ttagtatcga
      241 atcgacagca gtatagcgac cagcattcac atacgattga cgcatgatat tactttctgc
      301 gcacttaact tcgcatctgg gcagatgatg tcgaggcgaa aaaaaatata aatcacgcta
      361 acatttgatt aaaatagaac aactacaata taaaaaaact atacaaatga caagttcttg
      421 aaaacaagaa tctttttatt gtcagtactg attagaaaaa ctcatcgagc atcaaatgaa
      481 actgcaattt attcatatca ggattatcaa taccatattt ttgaaaaagc cgtttctgta
      541 atgaaggaga aaactcaccg aggcagttcc ataggatggc aagatcctgg tatcggtctg
      601 cgattccgac tcgtccaaca tcaatacaac ctattaattt cccctcgtca aaaataaggt
      661 tatcaagtga gaaatcacca tgagtgacga ctgaatccgg tgagaatggc aaaagcttat
      721 gcatttcttt ccagacttgt tcaacaggcc agccattacg ctcgtcatca aaatcactcg
      781 catcaaccaa accgttattc attcgtgatt gcgcctgagc gagacgaaat acgcgatcgc
      841 tgttaaaagg acaattacaa acaggaatcg aatgcaaccg gcgcaggaac actgccagcg
      901 catcaacaat attttcacct gaatcaggat attcttctaa tacctggaat gctgttttgc
      961 cggggatcgc agtggtgagt aaccatgcat catcaggagt acggataaaa tgcttgatgg
     1021 tcggaagagg cataaattcc gtcagccagt ttagtctgac catctcatct gtaacatcat
     1081 tggcaacgct acctttgcca tgtttcagaa acaactctgg cgcatcgggc ttcccataca
     1141 atcgatagat tgtcgcacct gattgcccga cattatcgcg agcccattta tacccatata
     1201 aatcagcatc catgttggaa tttaatcgcg gcctcgaaac gtgagtcttt tccttaccca
     1261 tggttgttta tgttcggatg tgatgtgaga actgtatcct agcaagattt taaaaggaag
     1321 tatatgaaag aagaacctca gtggcaaatc ctaacctttt atatttctct acaggggcgc
     1381 ggcgtgggga caattcaacg cgtctgtgag gggagcgttt ccctgctcgc aggtctgcag
     1441 cgaggagccg taatttttgc ttcgcgccgt gcggccatca aaatgtatgg atgcaaatga
     1501 ttatacatgg ggatgtatgg gctaaatgta cgggcgacag tcacatcatg cccctgagct
     1561 gcgcacgtca agactgtcaa ggagggtatt ctgggcctcc atgtcgctgg ccgggtgacc
     1621 cggcggggac gaggcaagct aaacagatct ggcgcgcctt aattaaccct atgcggtgtg
     1681 aaataccgca cagatgcgta aggagaaaat accgcatcag gaaattgtaa gcgttaatat
     1741 tttgttaaaa ttcgcgttaa atttttgtta aatcagctca ttttttaacc aataggccga
     1801 aatcggcaaa atcccttata aatcaaaaga atagaccgag atagggttga gtgttgttcc
     1861 agtttggaac aagagtccac tattaaagaa cgtggactcc aacgtcaaag ggcgaaaaac
     1921 cgtctatcag ggcgatggcc cactacgtga accatcaccc taatcaagtt ttttggggtc
     1981 gaggtgccgt aaagcactaa atcggaaccc taaagggagc ccccgattta gagcttgacg
     2041 gggaaagccg gcgaacgtgg cgagaaagga agggaagaaa gcgaaaggag cgggcgctag
     2101 ggcgctggca agtgtagcgg tcacgctgcg cgtaaccacc acacccgccg cgcttaatgc
     2161 gccgctacag ggcgcgtcca ttcgccattc aggctgcgca actgttggga agggcgatcg
     2221 gtgcgggcct cttcgctatt acgccagctg gcgaaagggg gatgtgctgc aaggcgatta
     2281 agttgggtaa cgccagggtt ttcccagtca cgacgttgta aaacgacggc cagtgagcgc
     2341 gcgtaatacg actcactata gggcgaattg ggtaccgggc ccttacagga tggccatcta
     2401 tttgtcccga tggatcatga tgctgatatg ggtgaacact ctttggaaat gcaattccca
     2461 atgctagttc aaactttaaa atggagaaat gtgccattgg agagtgtcaa ggtggttcct
     2521 atgttagttt ctcataacag tgcggaagtc gatcttgcag tgggacaagt cttaaagact
     2581 tacatggatg accctagtaa tttattcatc atcagtagtg atttctgcca ttggggacgt
     2641 agatttgcat acactggcta tgttggtagt gaagatgagt tgaaagatgc attacaacaa
     2701 gagacggaga ttgaaatgtt gaccgctaga agtaaactgt cacatcatca aattgatatc
     2761 tggcaatcaa ttgaaattct tgataagatg gcaatgaaag tcttaagtga tacggcaaac
     2821 gaggcaagat acaacgcttg gaaacagtat ttggacataa ccggaaatac gatttgtggt
     2881 gctagaccga tcgctgtgat cctaagtaca ttgagtcaaa tcgatgaagc atcacacaag
     2941 atcgatttcc aatggccaaa ttactcacaa agttcccacg ttaatagtct ggatcatagt
     3001 agtgtcagtt acgctgcagg ctatgcaact ttaggttagt agaataaaaa gcttcaaacc
     3061 tttttttttt aaaaaaccaa tattgataat atctaattta tctagataaa gatataatca
     3121 atataagcat atataaaatt taatctttgt aaaacatgtc attaactaaa agtgaaaaaa
     3181 gcttgaaaac tctttctcaa ctaattcatt taagctcact attaagcgta atctggaacg
     3241 tcatatggat aggatcctgc atagtccggg acgtcatacg gatagcccgc atagtcagga
     3301 acatcgtatg ggtaggcgcc caccgctgct atatcctcat caacagaaac gtttgtagga
     3361 ttgccgcagt tgttacaagg aaggaacctt gtttcgctat taccagctga actaaatgag
     3421 ccatgcaaca accggatttc caagttgtta aaaattttgg agcaatggta acaatacttc
     3481 cctgtctttt tgtatttgtt gtagcaagtc cgacaaattc tcagtggtga tgacttattc
     3541 caaggcaatc tcatccagcg acatgaaata ttaggcccgc aattagtgca ttccccgtta
     3601 ggctttggtc ttggttcatt acccttgcta ctgtcaattt tgacggcgga gccgcataga
     3661 gtacacttag gattctcttt cttgacttca tgttctgagg cgatccattg acaggcctta
     3721 tttccacaaa ttccgtggct tttgtcacag cgcctgcgac atgtttcaca ccagatattt
     3781 aattgatccc atggcacttt ttcgaaactg ctatttttcg ctctcccaca gaagaagcat
     3841 gagtttgtcg tacattttgc ctcgatctta tcctgcggtt ctaaaccgtc ggattcaccc
     3901 atacgttgcc cagttgatgt ctcctgctgc acggcaccga tacagagtaa ttgctcacca
     3961 gtgagaaagg taccgatagg cccttttaaa tggacggcat acactcgtcc cgtttcgcat
     4021 tccgaaaagg caaaaggaat aggtttcaag tttagtagtc cgtccccttt ctgcccatgc
     4081 acatcatcca gggcaagaat ctgtctgttg tagcctttgc cgactgggtt tctttttctt
     4141 tcacacgaac acttgcttag aattgaccaa aacgctgaac tgttcgtgcc acgaaataga
     4201 tggaaacacc aggtatctga ccgattaaaa tccttgccaa ccttcgccgg ctcaaatgac
     4261 accgttatgt ttaaccctag cgagcgtgca acaaataata taccgtctct aatcggttca
     4321 taaacagttt tgatagcaac tttgtagact ccttcatctt tgacagtgta cccatcggaa
     4381 tcaattatgc ccgccatgaa gtgctctctg accggtcttg tctcagaacg gagaaattca
     4441 gggacctttt tgggatcgtc ctttctgccg tatttgtaaa accctagttc cttgagagcg
     4501 tttgtgaatg ggttgttttt atctctgctg ccgtcaggca tcatcaaagc tccatctgct
     4561 ttgaacgtgt cgcctcttct ccttatgtca agcttcgtac ctaatcgttc tccacaaagg
     4621 gagagatacc cattaacatc cttatcgcca gcatgaaggg caaataaagc acctcttcgg
     4681 tgcccgtccc cgatccaaaa ccctaaaagc caaaccatgg agtacaattt ttcttccgag
     4741 acgtcttcag caaacaactt gtccatccat ggcttaagga cgggtatttc gacattgatt
     4801 gggctctcga gcaaatttgt agcgatgcga atctccttat tgagttgaaa caagctcttt
     4861 tttgagccac tccagaccag aaagccatca tccgaggtaa ccgtctgttc ataaatatag
     4921 tttttaactt ccatagcggt acttgatgag ggaaacgtac gtgatccggt aaatggcata
     4981 acaagcctac cgaagccctc caaatgaaaa ctcttcagtt gtgtaatctc aacgactctt
     5041 ctttttctgg tgtttctcgt catcttcact cgttgaccag ttctgaagaa gaattgttgc
     5101 gtatcagaga caaagcaaga tgtcacacct agtggtaaat tttcaggtcc atatcgttca
     5161 tttgagtgct tgtaaccttg ttcgagcctt gtcaaatttc ctgtgtactg atcaacttta
     5221 agcacttctg cggcatctcc ctctgctgac attaatagat gaccaggttt tagttgagct
     5281 acatctatca aagtgccatc caagagaaac aaccggcagc tgtcggaaaa tccgccataa
     5341 tgcggcgcag gtgctgttat cattaactcg gactcgcctg caggttgaca atttttgaaa
     5401 tttaaagtgt ttgttgagtg cttgtttgtg aaactgtttg atgttcctgg ggataaagga
     5461 ataaaaagag agtaattgaa caaccatatc aattgaataa aatccttggg cctttatata
     5521 tgagaataaa tcaacctggt agaaggaaag agaaaaatag aaatacaaag aaaaaagccg
     5581 agaaccacca gtttgaactg aaccttccaa ttgcacgcat tgcacgcaca ccatctaatt
     5641 gttgaaagat catcacactt tgccaaagaa ttaatcatgt ttctaccacg tatgcagcaa
     5701 caagcaaccg gagagtggtt gcatttccct gccaatgggc tagttacctg ccttatggta
     5761 ccagaacgta ccataaggta ccaaatgcta gtatcaccaa tgggctagct gctgacaggg
     5821 ctccagaaga cgtatagttc atgtagtaat ggcgacattt ttcatgttaa aaaacgaatc
     5881 aaaaaaaata gtggatgccg agaattggga ttccagtttt tttagtggaa ttcggttggg
     5941 ttccacaaaa atttaaattg gaatttagtg gaatccgaga atgtgggttt tggtcacgtg
     6001 agattacttt cttgaatttt cattctctct tgattgattg attgattaaa aatgaaaaaa
     6061 aagtgtcagc gtcaaatggt aataattaat gaaattgttt gagtaagcca caattgtgga
     6121 atggtttaat tgaagtcctt gagccctgtt gatcttataa ttgtaattat atatatggtt
     6181 tgttttattc ttgagtggag ttgtggagtg ttgtagtgat agtagagtat aataaaaata
     6241 ttataatatt aaatatgcct gctcctcacg gtggtgtttt acaagatctg gtacccgggg
     6301 gatccactag ttctagagcg gccgccaccg cggtggagct ccagcttgtt ccctttagtg
     6361 agggttaatt gcgcgcttgg cgtaatcatg gtcatagctg tttcctgtgt gaaattgtta
     6421 tccgctcaca attccacaca acatacgagc cggaagcata aagtgtaaag cctggggtgc
     6481 ctaatgagtg agctaactca cattaattgc gttgcgctca ctgcccgctt tccagtcggg
     6541 aaacctgtcg tgccagctgc attaatgaat cggccaacgc gcggggagag gcggtttgcg
     6601 tattgggcgc tcttccgctt cctcgctcac tgactcgctg cgctcggtcg ttcggctgcg
     6661 gcgagcggta tcagctcact caaaggcggt aatacggtta tccacagaat caggggataa
     6721 cgcaggaaag aacatgtgag caaaaggcca gcaaaaggcc aggaaccgta aaaaggccgc
     6781 gttgctggcg tttttccata ggctccgccc ccctgacgag catcacaaaa atcgacgctc
     6841 aagtcagagg tggcgaaacc cgacaggact ataaagatac caggcgtttc cccctggaag
     6901 ctccctcgtg cgctctcctg ttccgaccct gccgcttacc ggatacctgt ccgcctttct
     6961 cccttcggga agcgtggcgc tttctcatag ctcacgctgt aggtatctca gttcggtgta
     7021 ggtcgttcgc tccaagctgg gctgtgtgca cgaacccccc gttcagcccg accgctgcgc
     7081 cttatccggt aactatcgtc ttgagtccaa cccggtaaga cacgacttat cgccactggc
     7141 agcagccact ggtaacagga ttagcagagc gaggtatgta ggcggtgcta cagagttctt
     7201 gaagtggtgg cctaactacg gctacactag aaggacagta tttggtatct gcgctctgct
     7261 gaagccagtt accttcggaa aaagagttgg tagctcttga tccggcaaac aaaccaccgc
     7321 tggtagcggt ggtttttttg tttgcaagca gcagattacg cgcagaaaaa aaggatctca
     7381 agaagatcct ttgatctttt ctacggggtc tgacgctcag tggaacgaaa actcacgtta
     7441 agggattttg gtcatgagat tatcaaaaag gatcttcacc tagatccttt taaattaaaa
     7501 atgaagtttt aaatcaatct aaagtatata tgagtaaact tggtctgaca gttaccaatg
     7561 cttaatcagt gaggcaccta tctcagcgat ctgtctattt cgttcatcca tagttgcctg
     7621 actccccgtc gtgtagataa ctacgatacg ggagggctta ccatctggcc ccagtgctgc
     7681 aatgataccg cgagacccac gctcaccggc tccagattta tcagcaataa accagccagc
     7741 cggaagggcc gagcgcagaa gtggtcctgc aactttatcc gcctccatcc agtctattaa
     7801 ttgttgccgg gaagctagag taagtagttc gccagttaat agtttgcgca acgttgttgc
     7861 cattgctaca ggcatcgtgg tgtcacgctc gtcgtttggt atggcttcat tcagctccgg
     7921 ttcccaacga tcaaggcgag ttacatgatc ccccatgttg tgcaaaaaag cggttagctc
     7981 cttcggtcct ccgatcgttg tcagaagtaa gttggccgca gtgttatcac tcatggttat
     8041 ggcagcactg cataattctc ttactgtcat gccatccgta agatgctttt ctgtgactgg
     8101 tgagtactca accaagtcat tctgagaata gtgtatgcgg cgaccgagtt gctcttgccc
     8161 ggcgtcaata cgggataata ccgcgccaca tagcagaact ttaaaagtgc tcatcattgg
     8221 aaaacgttct tcggggcgaa aactctcaag gatcttaccg ctgttgagat ccagttcgat
     8281 gtaacccact cgtgcaccca actgatcttc agcatctttt actttcacca gcgtttctgg
     8341 gtgagcaaaa acaggaaggc aaaatgccgc aaaaaaggga ataagggcga cacggaaatg
     8401 ttgaatactc atactcttcc tttttcaata ttattgaagc atttatcagg gttattgtct
     8461 catgagcgga tacatatttg aatgtattta gaaaaataaa caaatagggg ttccgcgcac
     8521 atttccccga aaagtgccac ctgacgtcta gtgctgatta tgatttgacg tttatataca
     8581 tgttatgtta atatggtaaa ttttagatat ttggtaggag tgtcggtcct tgaaatatat
     8641 gtaatatacc cattatacca aggaaagatt gatttaacta tattggatta gcagatatct
     8701 aatttgtttt tttgttctta acctctggtg agttattatg atgtttttat attttatctt
     8761 ttttaattaa aagtcattat ttagaacaaa atattaaaat aattattaaa gtgtattagt
     8821 attcttaatg aacgtcggga agaacaaaat tttaaacatt ttgaagttaa acatcacttt
     8881 tagtcctaaa agtttaaaaa actgatattg atggaaagaa ctaaagaagt gcaaagagct
     8941 caccaaaaaa cgtactgcgt atctgttctt tctcattctg atattatcca aagatgttga
     9001 gtctaagaaa ccattattat catgacatta acctataaaa ataggcgtat cacgaggccc
     9061 tttcgtc
//
LOCUS       pWHO6                   9013 bp ds-DNA     linear       08-MAY-2018
DEFINITION  .
ACCESSION   
VERSION     
SOURCE      .
  ORGANISM  .
COMMENT     
COMMENT     
FEATURES             Location/Qualifiers
     misc_feature    complement(220..451)
                     /label=TEF terminator
     CDS             complement(453..1261)
                     /label=KanMX
     misc_feature    complement(1262..1640)
                     /label=A. gossypii pTEF
     misc_feature    complement(2383..3209)
                     /label=tGAP
     CDS             complement(3270..5309)
                     /label=WHO6
     misc_feature    complement(5339..6239)
                     /label=pGAP
     CDS             complement(7498..8358)
                     /label=ampR
     misc_feature    complement(8495..8946)
                     /label=panARS
BASE COUNT     2535 a   1972 c   2015 g   2491 t
ORIGIN
        1 tcgcgcgttt cggtgatgac ggtgaaaacc tctgacacat gcagctcccg gagacggtca
       61 cagcttgtct gtaagcggat gccgggagca gacaagcccg tcagggcgcg tcagcgggtg
      121 ttggcgggtg tcggggctgg cttaactatg cggcatcaga gcagattgta ctgagagtgc
      181 accataatca tcgatgaatt cgagctcgtt ttcgacactg gatggcggcg ttagtatcga
      241 atcgacagca gtatagcgac cagcattcac atacgattga cgcatgatat tactttctgc
      301 gcacttaact tcgcatctgg gcagatgatg tcgaggcgaa aaaaaatata aatcacgcta
      361 acatttgatt aaaatagaac aactacaata taaaaaaact atacaaatga caagttcttg
      421 aaaacaagaa tctttttatt gtcagtactg attagaaaaa ctcatcgagc atcaaatgaa
      481 actgcaattt attcatatca ggattatcaa taccatattt ttgaaaaagc cgtttctgta
      541 atgaaggaga aaactcaccg aggcagttcc ataggatggc aagatcctgg tatcggtctg
      601 cgattccgac tcgtccaaca tcaatacaac ctattaattt cccctcgtca aaaataaggt
      661 tatcaagtga gaaatcacca tgagtgacga ctgaatccgg tgagaatggc aaaagcttat
      721 gcatttcttt ccagacttgt tcaacaggcc agccattacg ctcgtcatca aaatcactcg
      781 catcaaccaa accgttattc attcgtgatt gcgcctgagc gagacgaaat acgcgatcgc
      841 tgttaaaagg acaattacaa acaggaatcg aatgcaaccg gcgcaggaac actgccagcg
      901 catcaacaat attttcacct gaatcaggat attcttctaa tacctggaat gctgttttgc
      961 cggggatcgc agtggtgagt aaccatgcat catcaggagt acggataaaa tgcttgatgg
     1021 tcggaagagg cataaattcc gtcagccagt ttagtctgac catctcatct gtaacatcat
     1081 tggcaacgct acctttgcca tgtttcagaa acaactctgg cgcatcgggc ttcccataca
     1141 atcgatagat tgtcgcacct gattgcccga cattatcgcg agcccattta tacccatata
     1201 aatcagcatc catgttggaa tttaatcgcg gcctcgaaac gtgagtcttt tccttaccca
     1261 tggttgttta tgttcggatg tgatgtgaga actgtatcct agcaagattt taaaaggaag
     1321 tatatgaaag aagaacctca gtggcaaatc ctaacctttt atatttctct acaggggcgc
     1381 ggcgtgggga caattcaacg cgtctgtgag gggagcgttt ccctgctcgc aggtctgcag
     1441 cgaggagccg taatttttgc ttcgcgccgt gcggccatca aaatgtatgg atgcaaatga
     1501 ttatacatgg ggatgtatgg gctaaatgta cgggcgacag tcacatcatg cccctgagct
     1561 gcgcacgtca agactgtcaa ggagggtatt ctgggcctcc atgtcgctgg ccgggtgacc
     1621 cggcggggac gaggcaagct aaacagatct ggcgcgcctt aattaaccct atgcggtgtg
     1681 aaataccgca cagatgcgta aggagaaaat accgcatcag gaaattgtaa gcgttaatat
     1741 tttgttaaaa ttcgcgttaa atttttgtta aatcagctca ttttttaacc aataggccga
     1801 aatcggcaaa atcccttata aatcaaaaga atagaccgag atagggttga gtgttgttcc
     1861 agtttggaac aagagtccac tattaaagaa cgtggactcc aacgtcaaag ggcgaaaaac
     1921 cgtctatcag ggcgatggcc cactacgtga accatcaccc taatcaagtt ttttggggtc
     1981 gaggtgccgt aaagcactaa atcggaaccc taaagggagc ccccgattta gagcttgacg
     2041 gggaaagccg gcgaacgtgg cgagaaagga agggaagaaa gcgaaaggag cgggcgctag
     2101 ggcgctggca agtgtagcgg tcacgctgcg cgtaaccacc acacccgccg cgcttaatgc
     2161 gccgctacag ggcgcgtcca ttcgccattc aggctgcgca actgttggga agggcgatcg
     2221 gtgcgggcct cttcgctatt acgccagctg gcgaaagggg gatgtgctgc aaggcgatta
     2281 agttgggtaa cgccagggtt ttcccagtca cgacgttgta aaacgacggc cagtgagcgc
     2341 gcgtaatacg actcactata gggcgaattg ggtaccgggc ccttacagga tggccatcta
     2401 tttgtcccga tggatcatga tgctgatatg ggtgaacact ctttggaaat gcaattccca
     2461 atgctagttc aaactttaaa atggagaaat gtgccattgg agagtgtcaa ggtggttcct
     2521 atgttagttt ctcataacag tgcggaagtc gatcttgcag tgggacaagt cttaaagact
     2581 tacatggatg accctagtaa tttattcatc atcagtagtg atttctgcca ttggggacgt
     2641 agatttgcat acactggcta tgttggtagt gaagatgagt tgaaagatgc attacaacaa
     2701 gagacggaga ttgaaatgtt gaccgctaga agtaaactgt cacatcatca aattgatatc
     2761 tggcaatcaa ttgaaattct tgataagatg gcaatgaaag tcttaagtga tacggcaaac
     2821 gaggcaagat acaacgcttg gaaacagtat ttggacataa ccggaaatac gatttgtggt
     2881 gctagaccga tcgctgtgat cctaagtaca ttgagtcaaa tcgatgaagc atcacacaag
     2941 atcgatttcc aatggccaaa ttactcacaa agttcccacg ttaatagtct ggatcatagt
     3001 agtgtcagtt acgctgcagg ctatgcaact ttaggttagt agaataaaaa gcttcaaacc
     3061 tttttttttt aaaaaaccaa tattgataat atctaattta tctagataaa gatataatca
     3121 atataagcat atataaaatt taatctttgt aaaacatgtc attaactaaa agtgaaaaaa
     3181 gcttgaaaac tctttctcaa ctaattcatt taagctcact attaagcgta atctggaacg
     3241 tcatatgggg cgcccggcgc ctcaatcaat tatgctatat cctcatcaac agaaacgttt
     3301 gtaggattgc cgcagttgtt acaaggaagg aaccttgttt cgctattacc agctgaacta
     3361 aatgagccat gcaacaaccg gatttccaag ttgttaaaaa ttttggagca atggtaacaa
     3421 tacttccctg tctttttgta tttgttgtag caagtccgac aaattctcag tggtgatgac
     3481 ttattccaag gcaatctcat ccagcgacat gaaatattag gcccgcaatt agtgcattcc
     3541 ccgttaggct ttggtcttgg ttcattaccc ttgctactgt caattttgac ggcggagccg
     3601 catagagtac acttaggatt ctctttcttg acttcatgtt ctgaggcgat ccattgacag
     3661 gccttatttc cacaaattcc gtggcttttg tcacagcgcc tgcgacatgt ttcacaccag
     3721 atatttaatt gatcccatgg cactttttcg aaactgctat ttttcgctct cccacagaag
     3781 aagcatgagt ttgtcgtaca ttttgcctcg atcttatcct gcggttctaa accgtcggat
     3841 tcacccatac gttgcccagt tgatgtctcc tgctgcacgg caccgataca gagtaattgc
     3901 tcaccagtga gaaaggtacc gataggccct tttaaatgga cggcatacac tcgtcccgtt
     3961 tcgcattccg aaaaggcaaa aggaataggt ttcaagttta gtagtccgtc ccctttctgc
     4021 ccatgcacat catccagggc aagaatctgt ctgttgtagc ctttgccgac tgggtttctt
     4081 tttctttcac acgaacactt gcttagaatt gaccaaaacg ctgaactgtt cgtgccacga
     4141 aatagatgga aacaccaggt atctgaccga ttaaaatcct tgccaacctt cgccggctca
     4201 aatgacaccg ttatgtttaa ccctagcgag cgtgcaacaa ataatatacc gtctctaatc
     4261 ggttcataaa cagttttgat agcaactttg tagactcctt catctttgac agtgtaccca
     4321 tcggaatcaa ttatgcccgc catgaagtgc tctctgaccg gtcttgtctc agaacggaga
     4381 aattcaggga cctttttggg atcgtccttt ctgccgtatt tgtaaaaccc tagttccttg
     4441 agagcgtttg tgaatgggtt gtttttatct ctgctgccgt caggcatcat caaagctcca
     4501 tctgctttga acgtgtcgcc tcttctcctt atgtcaagct tcgtacctaa tcgttctcca
     4561 caaagggaga gatacccatt aacatcctta tcgccagcat gaagggcaaa taaagcacct
     4621 cttcggtgcc cgtccccgat ccaaaaccct aaaagccaaa ccatggagta caatttttct
     4681 tccgagacgt cttcagcaaa caacttgtcc atccatggct taaggacggg tatttcgaca
     4741 ttgattgggc tctcgagcaa atttgtagcg atgcgaatct ccttattgag ttgaaacaag
     4801 ctcttttttg agccactcca gaccagaaag ccatcatccg aggtaaccgt ctgttcataa
     4861 atatagtttt taacttccat agcggtactt gatgagggaa acgtacgtga tccggtaaat
     4921 ggcataacaa gcctaccgaa gccctccaaa tgaaaactct tcagttgtgt aatctcaacg
     4981 actcttcttt ttctggtgtt tctcgtcatc ttcactcgtt gaccagttct gaagaagaat
     5041 tgttgcgtat cagagacaaa gcaagatgtc acacctagtg gtaaattttc aggtccatat
     5101 cgttcatttg agtgcttgta accttgttcg agccttgtca aatttcctgt gtactgatca
     5161 actttaagca cttctgcggc atctccctct gctgacatta atagatgacc aggttttagt
     5221 tgagctacat ctatcaaagt gccatccaag agaaacaacc ggcagctgtc ggaaaatccg
     5281 ccataatgcg gcgcaggtgc tgttatcatt aactcggact cgcctgcagg ttgacaattt
     5341 ttgaaattta aagtgtttgt tgagtgcttg tttgtgaaac tgtttgatgt tcctggggat
     5401 aaaggaataa aaagagagta attgaacaac catatcaatt gaataaaatc cttgggcctt
     5461 tatatatgag aataaatcaa cctggtagaa ggaaagagaa aaatagaaat acaaagaaaa
     5521 aagccgagaa ccaccagttt gaactgaacc ttccaattgc acgcattgca cgcacaccat
     5581 ctaattgttg aaagatcatc acactttgcc aaagaattaa tcatgtttct accacgtatg
     5641 cagcaacaag caaccggaga gtggttgcat ttccctgcca atgggctagt tacctgcctt
     5701 atggtaccag aacgtaccat aaggtaccaa atgctagtat caccaatggg ctagctgctg
     5761 acagggctcc agaagacgta tagttcatgt agtaatggcg acatttttca tgttaaaaaa
     5821 cgaatcaaaa aaaatagtgg atgccgagaa ttgggattcc agttttttta gtggaattcg
     5881 gttgggttcc acaaaaattt aaattggaat ttagtggaat ccgagaatgt gggttttggt
     5941 cacgtgagat tactttcttg aattttcatt ctctcttgat tgattgattg attaaaaatg
     6001 aaaaaaaagt gtcagcgtca aatggtaata attaatgaaa ttgtttgagt aagccacaat
     6061 tgtggaatgg tttaattgaa gtccttgagc cctgttgatc ttataattgt aattatatat
     6121 atggtttgtt ttattcttga gtggagttgt ggagtgttgt agtgatagta gagtataata
     6181 aaaatattat aatattaaat atgcctgctc ctcacggtgg tgttttacaa gatctggtac
     6241 ccgggggatc cactagttct agagcggccg ccaccgcggt ggagctccag cttgttccct
     6301 ttagtgaggg ttaattgcgc gcttggcgta atcatggtca tagctgtttc ctgtgtgaaa
     6361 ttgttatccg ctcacaattc cacacaacat acgagccgga agcataaagt gtaaagcctg
     6421 gggtgcctaa tgagtgagct aactcacatt aattgcgttg cgctcactgc ccgctttcca
     6481 gtcgggaaac ctgtcgtgcc agctgcatta atgaatcggc caacgcgcgg ggagaggcgg
     6541 tttgcgtatt gggcgctctt ccgcttcctc gctcactgac tcgctgcgct cggtcgttcg
     6601 gctgcggcga gcggtatcag ctcactcaaa ggcggtaata cggttatcca cagaatcagg
     6661 ggataacgca ggaaagaaca tgtgagcaaa aggccagcaa aaggccagga accgtaaaaa
     6721 ggccgcgttg ctggcgtttt tccataggct ccgcccccct gacgagcatc acaaaaatcg
     6781 acgctcaagt cagaggtggc gaaacccgac aggactataa agataccagg cgtttccccc
     6841 tggaagctcc ctcgtgcgct ctcctgttcc gaccctgccg cttaccggat acctgtccgc
     6901 ctttctccct tcgggaagcg tggcgctttc tcatagctca cgctgtaggt atctcagttc
     6961 ggtgtaggtc gttcgctcca agctgggctg tgtgcacgaa ccccccgttc agcccgaccg
     7021 ctgcgcctta tccggtaact atcgtcttga gtccaacccg gtaagacacg acttatcgcc
     7081 actggcagca gccactggta acaggattag cagagcgagg tatgtaggcg gtgctacaga
     7141 gttcttgaag tggtggccta actacggcta cactagaagg acagtatttg gtatctgcgc
     7201 tctgctgaag ccagttacct tcggaaaaag agttggtagc tcttgatccg gcaaacaaac
     7261 caccgctggt agcggtggtt tttttgtttg caagcagcag attacgcgca gaaaaaaagg
     7321 atctcaagaa gatcctttga tcttttctac ggggtctgac gctcagtgga acgaaaactc
     7381 acgttaaggg attttggtca tgagattatc aaaaaggatc ttcacctaga tccttttaaa
     7441 ttaaaaatga agttttaaat caatctaaag tatatatgag taaacttggt ctgacagtta
     7501 ccaatgctta atcagtgagg cacctatctc agcgatctgt ctatttcgtt catccatagt
     7561 tgcctgactc cccgtcgtgt agataactac gatacgggag ggcttaccat ctggccccag
     7621 tgctgcaatg ataccgcgag acccacgctc accggctcca gatttatcag caataaacca
     7681 gccagccgga agggccgagc gcagaagtgg tcctgcaact ttatccgcct ccatccagtc
     7741 tattaattgt tgccgggaag ctagagtaag tagttcgcca gttaatagtt tgcgcaacgt
     7801 tgttgccatt gctacaggca tcgtggtgtc acgctcgtcg tttggtatgg cttcattcag
     7861 ctccggttcc caacgatcaa ggcgagttac atgatccccc atgttgtgca aaaaagcggt
     7921 tagctccttc ggtcctccga tcgttgtcag aagtaagttg gccgcagtgt tatcactcat
     7981 ggttatggca gcactgcata attctcttac tgtcatgcca tccgtaagat gcttttctgt
     8041 gactggtgag tactcaacca agtcattctg agaatagtgt atgcggcgac cgagttgctc
     8101 ttgcccggcg tcaatacggg ataataccgc gccacatagc agaactttaa aagtgctcat
     8161 cattggaaaa cgttcttcgg ggcgaaaact ctcaaggatc ttaccgctgt tgagatccag
     8221 ttcgatgtaa cccactcgtg cacccaactg atcttcagca tcttttactt tcaccagcgt
     8281 ttctgggtga gcaaaaacag gaaggcaaaa tgccgcaaaa aagggaataa gggcgacacg
     8341 gaaatgttga atactcatac tcttcctttt tcaatattat tgaagcattt atcagggtta
     8401 ttgtctcatg agcggataca tatttgaatg tatttagaaa aataaacaaa taggggttcc
     8461 gcgcacattt ccccgaaaag tgccacctga cgtctagtgc tgattatgat ttgacgttta
     8521 tatacatgtt atgttaatat ggtaaatttt agatatttgg taggagtgtc ggtccttgaa
     8581 atatatgtaa tatacccatt ataccaagga aagattgatt taactatatt ggattagcag
     8641 atatctaatt tgtttttttg ttcttaacct ctggtgagtt attatgatgt ttttatattt
     8701 tatctttttt aattaaaagt cattatttag aacaaaatat taaaataatt attaaagtgt
     8761 attagtattc ttaatgaacg tcgggaagaa caaaatttta aacattttga agttaaacat
     8821 cacttttagt cctaaaagtt taaaaaactg atattgatgg aaagaactaa agaagtgcaa
     8881 agagctcacc aaaaaacgta ctgcgtatct gttctttctc attctgatat tatccaaaga
     8941 tgttgagtct aagaaaccat tattatcatg acattaacct ataaaaatag gcgtatcacg
     9001 aggccctttc gtc
//
